# Supplementary material for: Microencapsulation of Chilean Papaya Waste Extract and Its Impact on Physicochemical and Bioactive Properties
Source: Antioxidants (Basel). 2023 Oct 23;12(10):1900. doi: 10.3390/antiox12101900 (PMC10604294; doi:10.3390/antiox12101900)
Supplement: Supplementary file 1 [file antioxidants-12-01900-s001.zip]

Archive with 1 entries (1 files):
- antioxidants-2668189-supplementary.pdf
